# Supplementary material for: Adolescent Health and Parents’ and Teachers’ Beliefs about Smoking: A Cross-Sectional Study
Source: Children (Basel). 2024 Sep 19;11(9):1135. doi: 10.3390/children11091135 (PMC11430281; doi:10.3390/children11091135)
Supplement: Supplementary file 1 [file children-11-01135-s001.zip]

Archive with 1 entries (1 files):
- children-3186253-supplementary.pdf
